# Supplementary material for: Rhodoalgimonas zhirmunskyi gen. nov., sp. nov., a Marine Alphaproteobacterium Isolated from the Pacific Red Alga Ahnfeltia tobuchiensis: Phenotypic Characterization and Pan-Genome Analysis
Source: Microorganisms. 2023 Sep 30;11(10):2463. doi: 10.3390/microorganisms11102463 (PMC10608839; doi:10.3390/microorganisms11102463)
Supplement: Supplementary file 1 [file microorganisms-11-02463-s001.zip]

Archive with 1 entries (1 files):
- microorganisms-2590737-supplementary.pdf
